# Supplementary material for: Land use to agriculture and planted forests strongly affect the genetic diversity of Baccharis crispa Spreng., a native herb of South America
Source: AoB Plants. 2024 Sep 13;16(5):plae050. doi: 10.1093/aobpla/plae050 (PMC11445655; doi:10.1093/aobpla/plae050)
Supplement: plae050_suppl_Supplementary_Files_S1 [file plae050_suppl_supplementary_files_s1.txt]

Molecular data - Land use to agriculture and planted forests strongly affect the genetic diversity of Baccharis crispa Spreng., a native herb of South America

ISSR
Number of populations = 6
Number of loci = 172
Locus name:
807_230 807_375 807_320 807_380 807_480 807_500 807_600 807_650 807_750 807_800 807_950 807_1200 807_1550 899_210 899_250 899_300 899_380 899_410 899_450 899_500 899_650 899_700 899_800 899_900 899_1150 899_1650 899_2000 808_200 808_250 808_380 808_420 808_500 808_650 808_700 808_800 808_1000 808_1200 808_1500 823_400 823_450 823_550 823_630
823_700 823_880 823_980 823_1100 823_1200 823_1400 823_1600 823_1800 823_2000 823_2400 823_3000 827_260 827_400 827_480 827_560 827_650 827_730 827_800 827_910 827_1090 827_1250 834_210 834_280 834_320 834_380 834_425 834_480 834_500 834_550 834_652 834_730 834_850 834_1000 834_1100 834_1300 843_280 843_500 843_580 843_685 843_750 843_810
843_950 843_1030 843_1200 843_1500 843_1800 843_2200 855_200 855_280 855_320 855_390 855_450 855_540 855_580 855_620 855_650 855_750 855_820 855_900 855_1000 855_1150 856_310 856_330 856_400 856_450 856_520 856_600 856_680 856_850 856_950 856_1000 856_1150 866_580 866_690 866_800 866_900 873_300 873_370 873_480 873_530 873_580 873_680 
824_90 873_900 873_1000 873_1050 873_1300 848_180 848_230 848_280 848_320 848_400 848_470 848_490 848_550 848_600 848_630 848_795 848_800 848_880 848_1020 848_1200 848_1400 859_250 859_300 859_350 859_440 859_480 859_580 859_700 859_800 859_850 859_1000 859_1250 859_1380 859_1650 859_1800 868_260 868_300 868_350 868_380 868_430 868_500
868_580 868_680 868_750 868_850 868_1000 868_1100 868_1700
Guarapuava 
0 0 0 0 0 0 1 1 1 0 1 0 0 1 1 0 1 1 0 0 1 1 0 1 0 0 0 0 0 0 0 0 1 0 0 0 0 0 . . . . . . . . . . . . . . . . . . . . . . . . . 0 0 0 0 0 0 0 0 1 1 1 1 1 1 0 0 0 0 1 0 1 0 0 1 0 0 0 0 0 0 1 1 0 1 1 0 1 0 0 1 0 0 1 1 1 0 1 1 0 1 0 0 0 0 1 0 1 1 1 0 1 0 0 0 0 0 0 0 1 0 0 1 0 0 1 0 0 1 1 0 1 0 0 0 0 0 0 1 0 1 1 0 1 1 0 0 0 0 0 1 1 0 0 1 0 0 0 1 0
0 0 0 0 0 0 1 1 1 1 0 0 0 1 1 0 0 0 0 0 1 0 0 1 0 0 0 0 0 1 0 1 1 0 1 0 0 0 0 0 0 0 0 0 0 0 0 0 0 0 0 0 0 0 0 0 0 0 1 0 1 1 0 0 0 0 0 0 0 0 1 1 0 1 1 1 1 . . . . . . . . . . . . 0 0 0 0 1 1 0 0 1 0 1 0 0 1 1 1 1 0 1 0 1 0 0 1 1 0 0 0 1 0 1 0 1 0 1 0 0 1 1 0 0 0 1 0 0 0 0 0 1 0 1 0 0 0 0 0 0 0 0 0 0 0 0 0 1 0 1 0 0 0 0 0 0 1 0 0 0 1 0 0 0 1 0
0 0 0 1 1 0 0 1 1 0 0 0 0 1 0 0 1 1 1 0 1 1 1 0 0 0 0 0 0 0 0 1 1 0 0 0 0 0 0 0 1 0 0 1 0 1 0 0 0 0 0 0 0 0 0 0 0 0 0 0 1 0 1 0 0 0 0 0 1 1 0 1 1 0 1 1 1 . . . . . . . . . . . . 0 0 0 0 1 1 0 1 0 0 1 0 0 1 0 0 1 0 0 0 1 0 1 0 0 0 0 0 1 1 1 1 1 0 0 0 0 1 0 0 0 0 1 0 0 1 1 0 1 0 0 0 0 0 1 0 0 0 0 0 0 0 1 0 1 1 0 0 0 0 1 1 0 0 0 0 0 1 0 0 0 0 0
0 0 0 0 1 0 1 1 1 1 1 1 0 0 0 0 0 0 0 0 0 0 0 0 0 0 0 0 0 0 0 0 1 0 0 0 0 0 0 0 0 0 0 0 0 1 0 0 0 0 0 0 0 0 0 0 0 0 0 1 0 0 0 0 0 0 0 1 0 0 0 1 1 1 0 0 1 . . . . . . . . . . . . 0 0 0 0 0 0 0 1 0 0 0 0 0 0 0 1 0 1 0 0 0 1 1 1 0 1 0 0 1 0 1 1 0 1 0 0 1 1 1 0 0 0 1 0 0 0 0 0 0 0 0 0 0 0 0 0 1 0 0 0 0 1 0 0 0 0 0 0 1 1 0 0 0 1 1 0 0 1 0 0 0 0 0
. . . . . . . . . . . . . . . . . . . . . . . . . . . . . . . . . . . . . . . . . . . . . . . . . . . . . . . . . . . . . . . 0 0 0 0 1 1 0 1 1 1 1 0 0 1 . . . . . . . . . . . . . . . . . . . . . . . . . . 0 1 0 1 0 0 0 1 0 0 0 1 0 0 1 1 1 1 0 1 0 0 1 1 1 0 . . . . . . . . . . . . . . . . 0 0 0 0 0 0 0 0 0 1 0 0 1 1 0 0 1 1 1 0 0 1 0 0 0 0 0
0 0 0 0 0 0 1 0 1 1 0 0 0 0 1 0 1 0 0 1 1 1 1 1 1 0 1 0 0 0 0 1 1 0 1 0 0 0 1 0 1 1 1 0 1 1 0 0 0 0 1 1 0 0 0 1 0 1 0 1 1 0 0 0 0 0 1 1 1 0 1 1 1 1 1 0 1 0 0 0 1 1 0 0 1 0 0 0 0 0 0 0 0 0 0 0 1 0 0 0 0 0 0 1 1 0 1 1 0 0 1 1 0 0 1 0 0 1 0 1 1 0 1 0 0 1 1 0 0 0 0 1 1 0 0 0 1 0 0 1 0 0 1 1 1 1 0 0 0 0 1 0 0 0 1 0 0 1 1 0 0 0 1 1 0 0 1 0 0 0 0 0
0 0 0 1 0 0 0 0 0 1 0 0 0 0 0 1 0 0 1 1 1 1 1 0 0 0 1 0 0 0 0 0 1 0 0 0 0 0 . . . . . . . . . . . . . . . . . . . . . . . . . 0 0 0 1 1 1 0 1 1 0 1 1 0 1 0 1 0 0 0 0 0 1 0 0 1 0 0 0 0 0 0 0 0 1 0 0 0 0 0 0 0 0 0 1 0 0 0 0 0 0 0 1 0 0 0 0 1 1 1 1 1 1 1 0 0 0 0 0 1 1 0 0 0 0 0 1 1 1 0 1 1 1 . . . . . . . . . . . . . . 0 0 1 1 1 0 0 1 0 0 0 0 0
0 0 0 1 0 1 0 1 0 1 0 0 0 1 0 0 1 0 1 0 1 1 1 0 1 0 0 0 0 0 0 0 1 0 1 0 0 0 0 0 0 1 0 1 1 0 0 0 0 0 1 0 0 0 0 1 0 0 0 0 1 0 1 0 0 0 0 0 1 1 0 1 1 1 0 0 1 0 0 0 0 0 0 0 1 0 1 0 0 0 0 0 0 0 1 0 0 0 0 0 0 0 0 1 1 1 1 1 0 1 0 1 1 0 0 0 0 1 0 1 0 0 0 1 0 0 0 0 0 0 0 1 0 0 1 1 0 1 0 1 1 0 0 0 1 0 0 0 0 0 0 1 0 1 1 0 0 0 0 1 0 0 0 0 1 0 1 0 1 0 0 0
. . . . . . . . . . . . . 0 0 1 1 1 1 1 1 1 1 1 1 0 0 . . . . . . . . . . . 1 0 0 0 0 1 1 0 0 1 1 0 1 1 0 0 0 1 0 1 1 1 1 0 0 . . . . . . . . . . . . . . 0 0 0 1 0 0 0 1 0 0 0 0 0 0 0 0 0 0 0 1 0 0 0 0 0 0 . . . . . . . . . . . . . . . 0 1 0 1 1 1 0 1 1 1 0 0 0 1 1 0 0 1 0 0 1 1 1 0 1 1 1 . . . . . . . . . . . . . . 1 0 0 0 0 1 0 1 0 1 0 0 0
0 0 0 0 0 0 1 0 1 1 0 1 0 0 1 1 1 0 0 1 1 1 1 1 1 0 1 0 0 0 0 1 1 0 0 0 0 0 1 0 1 1 1 1 1 1 0 0 0 0 1 1 0 0 0 1 0 1 0 1 1 0 0 0 0 0 0 1 0 0 0 1 0 1 0 0 1 0 1 0 1 1 0 0 1 0 0 0 0 0 0 0 0 0 0 0 1 0 0 0 0 0 0 1 1 0 1 1 0 0 1 1 0 0 1 0 0 1 0 1 0 1 1 1 1 1 0 0 0 0 0 1 1 0 0 0 1 0 0 1 0 0 1 1 1 1 0 0 0 0 1 0 0 1 0 0 1 0 0 0 0 1 0 1 0 0 1 0 0 0 0 0
0 0 0 0 0 0 0 1 1 0 0 0 0 . . . . . . . . . . . . . . 0 0 0 0 1 0 0 1 0 0 0 0 0 0 0 1 0 0 0 1 0 0 0 1 0 0 0 0 1 1 0 1 0 1 0 1 0 0 0 0 0 0 1 1 1 1 1 0 1 1 0 0 1 0 1 0 0 0 0 0 0 0 0 0 0 0 1 1 0 1 1 0 1 0 0 1 1 0 1 1 1 0 1 0 0 1 0 0 1 1 1 0 1 0 1 1 1 1 1 0 1 0 0 0 1 0 0 1 1 0 0 0 1 0 0 0 0 1 0 0 0 1 0 1 1 0 0 0 1 1 0 0 0 0 1 1 0 0 0 1 1 1 0 0 0
0 0 0 0 0 1 1 1 0 0 0 0 0 . . . . . . . . . . . . . . 0 0 0 0 1 1 0 0 0 0 0 0 0 0 1 1 0 1 1 1 1 0 1 1 0 0 0 0 0 1 0 1 0 1 1 0 0 0 0 0 1 0 1 1 1 1 0 0 1 1 1 0 1 0 1 0 0 0 0 1 0 0 0 0 0 0 1 0 0 0 1 0 0 0 0 0 1 0 1 0 1 0 1 0 0 0 0 0 0 0 1 0 1 0 1 1 1 1 1 0 0 0 0 0 1 0 0 1 1 0 0 0 0 1 1 0 0 0 1 0 0 0 0 1 0 0 1 1 0 1 1 0 0 0 0 0 1 0 0 1 0 1 0 0 0
0 0 0 0 0 1 1 1 1 1 0 0 0 . . . . . . . . . . . . . . 0 0 0 0 1 1 0 1 0 0 0 0 1 0 0 1 0 0 0 0 1 0 0 1 0 0 0 0 0 1 0 1 0 1 0 0 0 0 0 0 0 0 0 0 1 0 1 1 1 0 0 0 1 0 1 0 0 0 0 1 1 0 0 0 0 0 1 0 0 0 1 0 0 0 0 1 1 0 1 1 1 0 0 0 0 0 0 0 0 1 1 0 1 0 1 1 1 1 1 1 0 0 0 0 1 1 1 1 1 0 0 0 1 0 1 0 0 0 0 0 0 0 0 0 0 0 0 0 0 1 0 0 1 0 0 0 1 0 0 1 0 1 0 0 1
0 0 0 0 0 1 0 1 0 0 0 1 0 . . . . . . . . . . . . . . 0 0 0 0 1 1 0 0 0 0 0 0 0 0 0 1 0 1 1 1 0 0 0 1 0 0 0 0 1 1 0 1 0 1 1 0 0 0 0 0 0 0 1 1 1 0 1 0 1 1 0 0 1 0 1 0 1 0 0 1 0 0 0 0 0 0 1 0 0 0 1 0 1 0 0 0 1 0 1 1 1 0 1 0 1 0 0 0 1 0 1 0 1 1 1 1 1 0 1 1 0 1 0 0 1 1 0 1 1 0 0 0 1 0 1 0 1 0 1 0 0 0 0 1 0 0 0 0 0 1 0 0 0 0 1 0 0 0 0 1 1 1 0 1 0
0 0 0 0 0 0 1 1 1 1 0 0 0 . . . . . . . . . . . . . . 0 0 0 0 0 1 0 1 0 0 0 1 0 0 0 1 0 1 1 0 1 0 0 1 0 0 0 0 0 1 0 1 0 1 0 0 0 0 0 0 1 0 1 0 1 0 0 0 1 0 0 0 1 0 0 0 0 0 0 0 0 0 0 0 0 0 1 1 0 0 1 0 0 0 0 1 0 1 0 0 1 0 0 0 0 0 0 0 0 1 1 0 1 0 1 1 1 1 1 1 0 0 0 0 1 0 0 1 1 0 1 0 1 0 1 0 1 0 0 0 0 0 0 1 0 0 0 0 1 1 1 1 1 0 1 0 1 0 0 1 1 0 0 1 0
0 0 0 0 0 0 1 1 1 0 0 0 0 . . . . . . . . . . . . . . 0 0 0 0 1 0 0 1 0 0 0 0 0 0 0 1 0 0 1 1 1 1 0 1 0 0 0 0 0 1 0 1 1 1 1 1 0 0 0 0 0 0 0 1 1 0 0 0 1 1 0 0 1 0 0 0 0 0 0 0 0 0 0 0 0 0 1 1 0 1 1 1 0 0 0 1 1 1 1 0 1 0 1 0 1 1 0 0 0 0 1 0 1 0 1 1 1 0 1 1 0 0 0 0 1 1 0 1 1 0 0 1 1 0 1 0 0 0 1 0 0 0 0 0 0 0 0 0 0 1 1 1 0 0 1 0 1 0 0 1 1 0 0 0 0
0 0 0 0 0 0 1 1 1 0 0 0 0 1 1 0 1 1 0 1 1 1 1 1 1 0 1 0 0 0 0 1 0 0 1 0 0 0 0 0 0 0 0 0 0 1 0 0 1 0 1 0 0 0 0 0 1 0 1 1 1 1 1 0 0 0 0 1 0 1 0 1 1 0 0 1 1 0 0 1 0 0 0 0 0 0 1 1 0 0 0 0 0 1 0 0 1 1 0 0 1 0 1 1 1 1 1 1 0 1 0 0 0 0 0 1 1 1 . . . . . . . . . . . 0 0 1 0 0 0 0 0 1 0 0 1 0 0 0 0 0 0 0 0 0 1 0 0 0 1 1 1 1 0 0 0 1 0 1 0 0 1 1 0 0 1 0
0 0 0 0 0 0 1 1 1 0 0 0 0 1 1 0 1 0 0 1 1 1 1 1 1 0 1 0 0 0 0 1 0 0 1 0 0 0 1 0 0 0 1 0 1 1 0 1 1 0 1 0 0 0 0 1 1 1 1 1 1 1 0 0 0 0 0 1 0 1 0 1 0 0 0 1 1 1 0 1 0 1 0 1 0 0 1 1 0 0 0 0 0 1 0 0 0 1 0 0 0 0 0 0 1 1 0 1 0 0 1 0 0 1 0 1 1 1 . . . . . . . . . . . 0 0 1 0 0 0 0 0 1 0 1 0 1 0 0 0 0 0 0 0 0 1 1 0 1 0 0 1 0 0 0 0 1 0 0 0 0 1 1 1 0 1 0
0 0 0 0 0 0 0 1 0 0 0 0 0 1 1 1 1 0 1 1 1 1 0 1 1 0 1 0 0 0 0 1 1 0 1 0 0 0 1 0 0 0 1 0 1 1 1 0 0 0 1 0 0 0 0 0 1 0 1 1 1 1 0 0 0 0 0 1 0 1 0 1 0 0 0 1 0 1 0 1 0 1 0 1 0 0 1 1 0 0 0 0 0 1 0 0 0 1 0 0 0 0 0 1 0 1 1 1 0 1 1 0 0 1 0 1 0 1 . . . . . . . . . . . 0 0 1 1 0 1 1 0 1 0 0 1 1 0 1 0 0 0 0 0 0 0 1 0 0 0 0 1 0 0 0 0 1 0 1 0 0 1 1 0 0 0 0
0 0 0 0 0 0 0 1 0 0 0 0 0 1 1 0 1 0 1 1 1 1 0 1 1 0 1 0 0 0 0 1 1 0 1 0 0 0 0 0 0 0 1 0 1 1 1 1 0 0 1 0 0 0 0 0 0 0 1 1 1 1 0 0 0 0 0 1 0 1 0 1 0 0 0 1 1 1 0 1 0 0 0 0 0 0 0 1 0 0 0 0 0 1 1 0 1 1 0 1 0 0 1 1 1 1 0 1 0 1 1 0 0 1 0 1 0 1 . . . . . . . . . . . 0 0 1 1 0 1 0 0 1 0 1 1 1 0 0 0 0 0 0 0 0 0 0 0 1 0 0 1 0 0 0 0 1 0 1 0 0 1 1 0 0 0 0
General Carneiro
0 0 0 0 0 1 1 1 0 1 0 0 0 0 0 0 0 1 0 0 0 0 0 0 0 0 0 0 0 0 0 0 1 0 0 0 0 0 0 0 0 0 0 0 1 0 1 1 0 0 0 0 0 0 0 1 0 1 0 0 1 0 1 0 0 0 0 0 1 0 1 0 0 1 1 1 0 0 1 0 0 1 1 0 0 0 0 1 0 0 0 0 0 0 0 0 1 0 0 0 1 0 0 0 1 1 1 1 0 0 1 0 0 0 . . . . 0 1 0 1 1 1 0 1 0 0 0 0 0 1 0 0 1 0 0 0 0 0 0 0 1 0 0 0 1 0 0 0 0 1 0 1 0 1 0 1 0 0 0 0 0 1 1 0 1 0 0 1 1 1
0 0 0 0 0 1 1 1 0 1 0 0 0 0 0 0 0 1 0 0 0 0 0 0 1 0 0 0 0 0 0 0 1 0 0 0 0 0 0 0 0 0 0 0 1 1 0 1 0 0 0 0 0 0 0 1 0 1 0 0 1 0 1 0 0 0 0 0 1 0 1 0 0 1 1 1 1 1 1 0 1 1 1 0 1 0 0 0 0 0 0 0 0 0 0 0 1 0 0 0 1 0 0 0 1 1 1 1 0 0 1 1 0 0 0 0 1 0 0 1 0 1 1 1 0 1 0 0 0 0 0 1 0 0 1 0 0 0 0 1 0 0 1 0 0 0 1 1 0 0 0 1 1 1 0 1 0 1 0 0 0 0 0 0 1 0 1 0 0 1 1 1
0 0 0 0 0 0 1 1 0 0 0 0 0 . . . . . . . . . . . . . . 0 0 0 0 1 1 0 0 0 0 0 . . . . . . . . . . . . . . . 0 0 1 0 1 0 0 1 0 0 0 0 0 0 0 0 0 1 0 0 0 0 0 0 . . . . . . . . . . . . 0 0 0 0 0 0 1 1 0 0 0 0 0 0 0 1 1 1 0 0 0 0 1 0 0 . . . . 0 1 0 0 1 1 0 1 0 0 0 0 0 0 0 0 0 0 0 0 1 1 1 0 0 1 0 0 1 0 0 0 1 1 0 0 0 1 0 0 0 0 0 0 1 1 1 0 1 0 0 1 1 1
0 0 0 1 0 0 1 1 0 1 0 0 0 0 0 0 0 1 0 0 0 0 0 0 0 0 0 0 0 0 0 1 1 0 0 0 0 0 0 0 0 0 0 1 1 1 1 1 0 0 0 0 0 0 0 0 0 1 0 0 1 0 1 0 0 0 0 0 1 0 1 0 1 1 1 1 0 1 1 0 0 1 1 0 1 0 0 0 0 0 0 0 0 0 0 0 1 0 0 0 0 0 0 0 1 1 1 1 0 0 1 0 0 0 0 0 1 0 0 1 0 0 1 1 0 1 0 0 0 0 0 0 0 0 1 0 0 0 0 0 0 0 1 0 0 0 1 0 0 0 0 1 0 0 0 1 0 0 0 0 0 0 0 1 1 1 1 0 0 1 1 1
0 0 0 0 0 1 1 1 0 1 0 0 0 1 0 0 0 1 0 0 0 0 0 0 1 0 0 0 0 0 0 1 1 0 0 0 0 0 0 1 0 0 0 0 1 0 1 1 0 0 0 0 0 0 0 0 0 1 0 0 1 0 1 0 0 0 1 0 0 1 1 0 1 1 1 1 1 1 1 0 0 1 1 0 1 0 0 0 0 0 0 0 0 0 0 0 0 0 0 0 0 0 0 0 1 1 1 0 0 0 1 0 0 0 0 0 1 0 0 1 0 1 1 1 0 1 0 0 0 0 0 1 0 0 1 0 0 0 1 1 0 0 1 0 0 0 1 1 0 0 0 1 1 0 0 1 0 1 0 0 0 0 0 1 1 1 1 0 0 1 1 1
0 0 0 0 0 1 1 1 0 1 0 0 0 1 0 0 0 1 0 0 0 0 0 0 0 0 0 0 0 1 0 0 1 0 0 0 0 0 0 0 0 0 0 1 1 1 1 1 0 0 0 0 0 0 0 0 1 1 0 0 1 1 1 0 0 0 1 0 1 1 1 0 0 0 1 1 0 1 1 0 1 1 1 0 1 0 0 1 0 0 0 0 0 0 0 1 0 0 0 1 0 0 0 0 1 1 1 1 0 0 1 0 0 0 0 0 1 1 0 1 0 1 1 1 0 1 0 0 0 0 0 1 0 0 1 0 0 0 0 0 0 0 1 0 0 0 1 0 0 0 0 1 1 0 0 1 0 1 0 0 0 0 0 1 1 1 1 0 0 1 1 1
0 0 0 0 0 0 1 1 0 0 0 0 0 . . . . . . . . . . . . . . 0 0 0 0 1 1 0 0 0 0 0 0 0 0 0 0 0 0 1 0 0 0 0 0 0 0 . . . . . . . . . . 0 0 0 0 0 0 0 0 0 0 0 1 1 1 . . . . . . . . . . . . . . . . . . . . . . . . . . 0 0 0 0 0 0 0 1 1 0 0 . . . . 0 1 0 0 1 1 0 1 0 0 0 0 0 1 0 0 1 0 0 1 0 0 0 0 0 0 0 . . . . . . . . . . . . . . 0 0 0 0 0 1 0 1 0 0 1 1 1
0 0 0 0 0 1 1 1 0 1 0 0 0 0 0 0 0 1 0 0 0 0 0 0 1 0 0 0 0 0 1 1 1 0 0 0 0 0 0 0 0 0 0 0 0 1 1 1 0 0 0 0 0 0 0 1 0 1 0 0 1 0 1 0 0 0 0 0 0 1 1 1 1 1 1 1 1 1 1 0 0 0 1 0 1 0 0 0 0 0 0 0 0 0 0 1 0 0 0 0 0 0 0 0 1 1 1 1 1 0 1 0 0 0 0 0 1 0 0 1 0 1 1 1 0 1 0 0 0 0 1 1 0 0 1 0 0 0 0 1 0 0 1 0 0 0 1 0 0 0 0 1 1 0 0 1 1 1 0 0 0 0 0 1 1 0 1 0 0 1 1 1
0 0 0 0 0 0 1 1 0 0 0 0 0 0 0 0 0 1 0 0 0 0 0 0 0 0 0 0 0 0 0 1 1 0 0 0 0 0 0 0 0 0 0 0 1 1 0 1 0 0 0 0 0 0 0 0 0 1 0 0 1 1 1 0 0 0 0 0 1 0 1 1 1 1 1 1 0 1 1 0 0 1 1 0 1 1 0 0 0 0 0 0 0 0 0 0 0 0 0 0 0 0 0 0 1 1 1 0 0 0 1 0 0 0 . . . . 0 1 0 0 1 1 0 1 0 0 0 0 1 1 0 0 1 0 0 0 0 0 0 0 1 0 0 0 1 1 0 0 0 1 1 0 0 1 0 0 0 0 0 0 0 1 1 0 1 0 0 1 1 1
0 0 0 1 0 1 1 1 0 1 0 0 0 0 0 0 0 1 0 0 0 0 0 0 0 0 0 0 0 0 0 1 1 0 0 0 0 0 0 0 0 0 0 0 1 1 1 1 0 0 0 0 0 0 0 0 1 0 0 0 1 1 1 0 0 0 0 0 1 0 1 1 1 0 1 1 0 1 1 0 0 0 1 0 1 0 0 0 0 0 0 0 0 0 0 1 1 0 0 0 0 0 0 0 1 1 1 0 1 0 1 1 0 0 0 0 1 0 0 1 0 1 1 1 0 1 0 0 0 0 1 0 0 0 1 0 0 0 0 0 0 0 1 0 0 0 1 0 0 0 0 1 1 1 0 1 0 0 0 0 0 0 0 1 1 0 1 0 0 1 0 1
0 0 0 1 0 1 1 1 0 1 0 0 0 1 0 0 0 1 0 0 0 0 0 0 0 0 0 0 0 0 0 1 1 0 0 0 0 0 0 0 1 0 0 0 1 1 1 1 0 0 0 0 0 0 0 0 1 1 0 0 1 1 1 . . . . . . . . . . . . . . 1 1 0 0 0 0 0 1 0 0 0 0 0 0 0 0 0 0 1 0 0 0 0 0 0 0 1 0 1 1 0 1 0 1 0 0 0 0 0 1 0 0 1 0 1 1 1 0 1 0 0 0 0 1 1 0 0 1 0 0 0 0 0 0 0 1 0 0 0 1 0 0 0 0 1 1 1 0 1 0 1 0 0 0 0 0 1 1 0 1 1 0 1 1 1
0 0 0 0 0 1 1 1 0 1 0 0 0 0 0 0 0 1 0 0 0 0 0 0 0 0 0 0 0 0 0 1 1 0 0 0 0 0 0 0 0 0 0 0 1 1 1 1 0 0 0 0 0 0 0 0 1 0 0 0 1 1 1 0 0 0 1 0 1 1 1 0 0 0 1 1 1 1 1 0 0 0 0 0 1 0 0 1 0 0 0 0 0 0 0 1 1 0 0 0 0 0 0 0 1 1 1 1 1 0 1 0 0 0 0 0 1 0 0 0 0 1 1 1 0 1 0 0 0 0 1 1 0 0 1 0 0 0 1 0 0 0 1 0 0 0 1 0 0 0 0 1 1 1 0 1 0 1 0 0 0 0 0 1 1 0 1 0 0 1 1 1
0 0 0 1 0 1 1 1 0 1 0 0 0 1 0 0 0 1 0 0 0 0 0 0 0 0 0 0 0 0 0 0 1 0 0 0 0 0 0 0 0 0 0 1 1 0 1 1 0 0 0 0 0 0 0 0 0 1 1 0 1 0 1 0 0 0 0 0 1 0 1 1 1 0 1 1 0 0 1 0 0 0 1 0 0 0 0 1 0 0 0 0 0 0 0 1 1 0 0 1 0 0 0 1 0 1 1 1 1 0 1 1 0 0 0 0 1 1 0 1 0 1 1 1 0 1 0 0 0 0 1 1 0 0 1 0 1 0 0 0 0 0 1 0 0 0 1 1 0 0 0 1 1 1 1 1 0 1 0 0 0 0 0 1 1 0 1 0 0 1 1 1
0 0 0 0 0 1 1 1 0 1 0 0 0 0 0 0 0 1 0 0 0 0 0 0 0 0 0 0 0 0 0 1 1 0 0 0 0 0 0 0 0 0 0 0 1 1 1 1 0 0 0 0 0 0 0 0 0 1 1 0 1 0 1 0 0 0 1 0 1 0 1 0 1 0 1 1 0 1 1 0 1 0 1 0 1 0 0 0 0 0 0 0 0 0 0 1 1 0 1 0 0 0 0 0 1 1 1 0 0 0 1 0 0 0 . . . . 0 0 0 1 1 1 0 1 0 0 0 0 1 1 0 0 1 0 0 0 0 0 0 0 0 0 0 0 1 0 0 0 0 1 1 0 0 1 0 1 0 0 0 0 0 1 1 0 1 0 0 1 1 1
Joa�aba
0 0 0 0 0 1 1 1 1 1 1 0 0 0 0 0 0 1 0 0 0 0 0 0 1 0 0 0 0 0 0 0 1 0 1 0 0 0 0 0 0 0 1 0 1 1 1 1 0 0 0 0 0 0 0 0 0 0 1 0 1 0 1 0 0 1 0 0 0 1 1 1 0 0 1 0 1 0 0 1 0 1 1 0 1 0 0 1 0 0 0 0 0 0 0 0 1 1 0 0 0 0 0 0 0 0 1 0 0 0 0 0 0 0 0 0 1 1 0 1 1 1 1 0 0 0 1 0 1 0 0 0 0 0 1 0 1 0 1 0 1 0 1 0 0 0 0 1 0 0 1 1 1 1 1 1 0 1 0 0 0 0 1 0 1 1 1 0 0 1 0 0
0 0 0 0 1 1 1 1 1 0 0 0 0 0 0 0 0 1 0 0 0 0 1 0 1 0 0 0 0 0 0 0 1 0 0 0 0 0 0 0 1 0 0 0 1 1 1 0 1 0 0 0 0 0 0 0 0 0 0 0 1 0 0 0 0 0 0 0 1 1 1 1 1 0 1 0 1 0 0 0 0 0 1 0 1 1 0 1 0 0 0 0 0 0 0 0 1 0 0 0 0 1 0 0 0 1 0 1 1 0 0 0 0 0 0 1 0 1 0 0 0 1 0 0 0 1 0 1 0 0 0 0 0 0 1 1 1 0 1 0 0 0 0 0 0 0 0 0 0 1 0 0 1 0 1 1 0 1 1 0 0 0 0 0 1 1 1 0 1 1 0 0
0 0 0 0 0 1 1 1 1 1 1 0 0 0 0 0 0 1 0 0 0 0 0 0 1 0 0 0 0 0 0 0 1 0 0 0 0 0 0 0 0 0 0 0 1 1 1 1 0 0 0 0 0 0 0 0 1 1 0 0 1 1 1 0 0 0 0 0 1 1 1 1 1 0 1 0 1 0 0 1 0 0 0 1 1 0 0 1 0 0 0 0 0 0 0 0 1 1 0 0 0 0 0 1 0 0 1 0 0 0 0 0 0 0 0 0 1 1 0 1 1 1 1 0 0 0 1 0 1 0 0 0 1 0 1 1 1 0 0 0 1 0 1 0 0 1 1 0 0 0 0 1 1 0 1 1 0 1 0 0 0 0 1 0 1 1 1 0 0 1 1 0
0 0 1 1 0 1 1 1 1 1 1 0 0 0 0 0 0 1 0 0 0 0 0 0 0 0 0 0 0 0 0 0 1 0 0 0 0 0 0 0 0 0 0 0 1 1 0 1 0 0 0 0 0 0 0 0 0 1 0 0 1 1 1 0 0 1 0 0 0 0 0 1 1 0 0 0 0 0 0 1 0 1 1 1 1 0 0 1 0 0 0 0 0 0 0 0 1 1 0 0 0 1 0 1 0 0 1 0 0 0 0 0 0 0 0 0 1 1 0 1 1 1 0 0 0 0 0 0 1 0 0 0 1 0 1 1 1 0 0 0 1 0 1 0 0 0 1 0 0 0 0 1 1 1 0 1 0 1 0 0 0 0 1 1 1 1 1 0 0 1 1 0
0 0 0 0 0 1 1 1 1 1 1 0 0 0 1 1 0 1 0 0 0 0 0 0 1 0 1 0 0 0 0 1 1 0 1 0 0 0 0 0 0 0 0 0 1 0 1 1 0 0 0 0 0 0 0 0 1 1 1 0 1 0 1 0 0 0 0 0 1 1 0 1 1 0 0 0 0 0 0 1 0 1 0 1 0 0 0 1 0 0 0 0 0 0 0 0 1 1 0 0 0 1 0 1 0 0 1 0 0 0 0 0 0 0 0 1 1 1 0 1 1 1 0 0 0 0 1 0 1 0 0 0 0 0 1 0 1 0 0 0 1 0 1 0 0 0 1 1 0 0 0 1 1 1 1 1 0 1 0 0 0 0 1 0 1 1 1 0 0 1 1 0
0 0 0 0 0 1 1 1 1 1 1 0 0 0 0 0 0 1 0 0 0 0 0 0 1 0 0 0 0 0 0 0 1 0 0 0 0 0 0 0 0 0 0 0 1 0 1 1 0 0 0 0 0 0 0 0 1 1 0 0 1 0 1 0 0 1 0 0 1 1 1 1 1 0 0 0 0 0 0 1 0 1 0 1 0 0 0 0 0 0 0 0 0 0 0 0 1 1 0 0 0 1 0 1 0 0 1 0 0 0 0 0 0 0 0 0 1 1 . . . . . . . . . . . 0 0 0 0 0 1 0 1 0 1 0 1 0 0 0 0 0 1 1 0 0 1 1 1 1 1 1 0 1 0 0 0 0 1 0 1 1 1 0 0 1 0 0
0 0 1 1 0 0 1 1 1 1 0 0 0 . . . . . . . . . . . . . . 0 0 0 0 0 1 0 1 0 0 0 0 0 0 0 0 0 0 1 0 0 0 0 0 0 0 0 0 0 0 1 0 1 1 1 0 0 0 0 0 0 1 0 0 1 1 0 0 0 0 . . . . . . . . . . . . 0 0 0 1 0 0 0 1 1 0 1 0 1 0 0 0 0 0 0 0 0 1 0 1 0 . . . . 0 1 0 1 0 1 0 1 1 0 0 0 0 0 0 0 1 0 1 0 1 0 0 0 0 0 0 1 0 0 0 0 0 0 0 1 1 1 1 1 1 0 0 0 1 0 1 1 1 1 0 0 1 0
0 0 0 0 0 1 1 1 1 1 1 0 0 0 0 0 0 1 0 0 0 0 0 0 0 0 0 0 0 0 0 0 1 0 0 0 0 0 0 0 0 0 1 0 1 0 1 1 0 0 0 0 0 0 0 0 1 1 1 0 1 1 1 0 0 1 0 0 0 0 1 1 1 0 0 0 0 0 0 1 0 1 0 1 0 0 0 1 0 0 0 0 0 0 0 0 1 1 0 0 0 0 0 0 1 0 1 0 0 0 0 0 0 0 0 0 1 1 0 1 1 1 0 0 0 0 0 0 0 0 0 0 1 0 1 0 1 0 0 0 1 0 0 0 0 0 1 1 0 0 0 0 0 1 1 1 0 0 0 0 0 0 1 1 1 1 1 0 0 1 1 0
0 0 0 0 0 1 1 1 1 1 0 0 0 0 0 0 0 1 0 0 0 0 0 0 0 0 0 0 0 0 0 0 1 0 1 0 0 0 0 0 0 0 0 0 1 0 1 1 0 0 0 0 0 0 0 0 0 1 0 0 1 0 1 0 0 1 0 0 0 0 0 1 1 0 0 0 0 0 0 1 0 0 1 1 0 0 0 1 0 0 0 0 0 0 0 0 1 1 0 0 0 1 0 1 0 0 1 0 0 0 0 0 0 0 0 0 1 1 0 1 1 1 0 0 0 0 1 0 1 0 0 0 1 0 1 0 1 0 0 0 0 0 0 0 0 0 1 1 0 0 0 1 0 1 1 1 0 0 0 0 0 0 1 0 1 1 1 0 0 1 1 0
0 0 1 1 0 1 1 1 1 1 1 0 0 0 0 0 0 1 0 0 0 0 0 0 0 0 0 0 0 0 1 1 1 0 1 0 0 0 0 1 0 0 1 0 0 1 0 1 0 0 0 0 0 0 0 0 0 1 0 0 1 1 1 0 0 1 0 0 1 0 1 1 1 0 0 0 0 0 0 1 0 1 1 1 0 0 0 1 0 0 0 0 0 0 0 0 1 1 0 0 0 1 0 1 0 0 1 0 1 0 1 0 0 0 0 0 1 1 0 1 1 1 0 0 0 0 1 0 1 0 0 0 1 0 1 1 1 0 0 0 1 0 0 0 0 0 1 1 0 1 0 1 0 0 0 1 0 0 0 0 0 0 1 0 1 1 1 0 1 1 1 0
0 0 0 0 0 1 1 1 0 0 1 0 0 0 1 1 0 1 0 0 0 0 0 0 1 0 0 0 0 0 0 0 1 0 1 0 0 0 0 0 0 0 0 0 1 1 1 1 0 0 0 0 0 0 0 0 1 1 1 1 1 0 1 0 0 1 0 0 1 1 0 1 1 0 0 0 0 0 0 1 0 1 1 1 0 0 0 1 0 0 0 0 0 0 0 0 1 1 0 0 0 0 0 1 0 0 1 0 0 0 0 0 0 0 0 0 1 1 1 1 1 1 0 0 0 0 1 0 0 0 0 0 0 0 1 1 1 0 0 0 1 0 0 0 0 0 1 1 0 1 0 1 1 1 0 1 0 0 0 0 0 0 1 0 1 1 1 0 0 0 1 0
0 0 0 0 1 1 0 1 0 0 0 0 0 . . . . . . . . . . . . . . 0 0 0 0 0 1 0 1 0 0 0 . . . . . . . . . . . . . . . 0 0 0 0 0 0 0 1 1 1 0 0 0 0 0 1 1 0 1 0 1 1 0 0 0 0 0 0 0 1 0 1 0 0 1 0 0 0 0 0 0 1 0 0 1 0 0 0 0 0 0 0 0 0 0 1 0 0 1 1 0 0 1 0 1 0 0 0 1 0 0 0 0 0 1 0 0 0 0 0 0 1 1 1 0 1 0 0 0 0 0 0 0 0 0 0 1 1 1 1 1 1 1 1 1 0 0 0 0 0 0 1 1 1 0 0 1 0 0
0 0 1 1 0 1 1 1 1 1 1 0 0 . . . . . . . . . . . . . . 0 0 0 0 0 1 0 1 0 0 0 0 0 0 1 0 0 1 0 0 0 0 0 0 0 0 0 0 0 0 0 0 0 1 1 1 0 0 0 0 1 0 0 1 1 0 0 1 0 0 0 0 0 0 1 0 0 0 0 0 1 1 0 0 0 0 0 0 0 1 1 0 0 0 1 0 0 0 0 0 0 0 0 1 0 0 0 1 0 0 1 0 1 0 1 0 0 1 1 1 1 0 0 0 0 0 0 1 0 1 0 0 0 0 0 0 0 0 1 0 0 0 1 0 0 0 1 0 1 0 0 1 0 0 0 1 1 0 1 1 1 0 0 1 0
0 0 0 0 0 1 1 1 1 1 1 0 0 . . . . . . . . . . . . . . 0 0 0 0 1 1 0 1 0 0 0 0 0 0 0 0 0 1 1 0 0 0 0 0 0 0 0 0 0 0 0 1 0 1 1 1 0 0 1 0 0 0 1 1 1 1 1 1 0 1 . . . . . . . . . . . . 0 0 0 0 0 0 0 1 1 0 0 0 0 0 1 0 0 0 0 0 0 0 0 0 0 0 0 1 1 0 1 0 1 1 1 0 0 1 1 0 0 0 0 0 0 1 0 1 0 0 0 0 0 0 0 0 1 0 0 0 1 1 0 0 1 0 1 0 0 0 0 0 0 1 0 0 1 1 1 0 0 1 0
0 0 0 0 0 1 1 1 1 0 1 0 0 0 0 1 0 1 0 0 0 0 0 0 0 0 0 0 0 0 1 0 1 0 1 0 0 0 0 1 0 0 1 0 1 0 0 1 0 0 0 0 0 0 0 0 1 1 1 0 1 0 1 0 0 0 0 0 0 1 1 1 0 0 0 0 0 . . . . . . . . . . . . 0 0 0 0 0 0 1 0 1 0 1 0 1 0 1 0 0 1 0 1 0 0 0 0 0 0 0 1 1 . . . . . . . . . . . 0 0 0 0 0 1 1 1 0 0 0 0 0 0 0 0 0 1 0 0 0 0 1 0 1 0 1 0 0 0 0 0 0 1 0 1 1 1 0 0 0 0 0
0 0 0 0 0 1 1 1 0 0 0 0 0 0 1 1 0 1 0 0 0 0 0 0 0 0 0 0 0 0 1 0 1 0 1 0 0 0 0 1 0 0 0 0 1 1 1 1 0 0 0 0 0 0 0 0 1 1 1 0 1 0 0 0 0 1 0 0 0 1 1 1 1 0 0 0 0 0 0 0 0 0 1 0 0 0 0 0 0 0 0 0 0 0 0 1 0 1 0 1 0 0 0 1 0 0 1 0 1 0 0 0 0 0 0 0 1 1 0 1 1 1 0 0 0 0 1 0 0 0 0 0 0 0 1 1 1 0 0 0 0 0 0 0 0 0 1 0 0 0 0 1 0 1 0 1 0 0 0 0 0 0 1 0 1 1 1 0 0 0 0 0
0 0 0 0 0 1 1 1 0 1 1 0 0 0 1 1 0 1 0 0 0 0 0 0 0 0 0 0 0 0 1 0 1 0 1 0 0 0 0 0 0 0 1 0 1 0 0 1 0 0 0 0 0 0 0 0 1 1 1 1 1 0 1 0 0 1 0 0 0 1 1 1 1 0 0 0 0 0 0 0 0 0 1 0 0 0 0 0 0 0 0 0 0 0 0 1 0 1 0 1 0 1 0 1 0 0 1 0 1 0 0 0 0 0 . . . . 0 1 1 1 0 0 0 0 1 0 0 0 0 0 0 0 1 1 1 0 0 0 0 0 0 0 0 0 1 0 0 0 0 1 0 1 0 1 0 0 0 0 0 0 1 0 1 1 1 0 0 0 1 0
0 0 0 0 0 1 1 1 1 1 1 0 0 0 1 1 0 1 0 0 0 0 0 0 1 0 0 0 0 0 0 0 1 0 1 0 0 0 0 0 0 0 0 0 0 0 0 1 0 0 0 0 0 0 0 0 1 1 0 0 1 0 1 0 0 1 0 0 0 1 1 1 1 0 0 1 0 0 0 0 0 0 1 0 0 1 0 1 0 0 0 0 0 0 0 0 0 1 0 0 0 0 0 0 1 0 1 0 1 0 0 0 0 0 0 0 1 1 0 1 1 1 0 0 0 0 1 0 0 0 0 0 0 0 1 1 1 0 0 0 0 0 0 0 0 0 1 0 0 0 0 1 1 1 1 1 1 1 0 0 0 0 1 0 1 1 1 0 0 0 1 0
0 0 0 0 0 1 1 1 1 1 1 0 0 0 1 1 0 1 0 0 0 0 0 0 1 0 1 0 0 0 1 0 1 0 1 0 0 0 0 0 0 0 0 0 1 0 0 1 0 0 0 0 0 0 0 0 1 1 0 0 1 0 1 0 0 1 0 0 1 1 1 1 1 0 0 0 0 0 0 0 0 0 1 0 0 0 0 1 0 0 0 0 0 0 0 0 0 1 0 0 0 0 0 1 0 0 1 0 1 0 0 0 0 0 0 0 1 1 0 1 1 1 0 0 0 0 1 0 0 0 0 0 0 0 1 1 1 0 0 0 0 0 0 0 0 0 1 0 0 0 0 1 1 1 0 1 1 0 0 0 0 0 1 0 1 1 1 0 0 0 1 0
Xanxer�
0 0 0 0 0 1 1 1 1 0 0 1 0 0 1 0 0 1 0 1 0 0 0 1 0 0 0 . . . . . . . . . . . 1 0 0 0 0 1 1 1 1 0 0 0 0 0 0 0 0 1 0 1 0 0 1 0 0 1 0 0 0 0 0 0 1 1 1 1 1 1 0 0 0 0 0 1 0 0 1 0 0 0 0 0 1 0 1 1 1 0 1 1 1 0 0 0 1 0 0 0 0 0 0 0 1 0 0 0 1 0 1 0 1 1 1 1 0 1 0 0 0 1 0 0 0 0 0 1 0 0 0 0 1 1 0 0 1 1 1 1 0 0 0 0 1 0 0 0 1 1 0 1 0 0 1 0 0 0 1 0 0 0 0 1 0 0
. . . . . . . . . . . . . 0 0 0 1 0 0 1 1 0 0 0 0 0 0 0 0 0 0 1 1 0 1 0 0 0 1 0 0 0 0 1 1 1 1 0 0 0 0 0 0 0 1 0 0 0 0 0 1 0 0 1 0 0 1 0 0 0 1 1 1 1 1 0 0 . . . . . . . . . . . . 0 0 1 1 1 1 0 0 1 0 0 0 0 0 0 0 0 1 0 0 0 1 0 0 0 1 0 1 0 0 1 0 0 1 0 0 0 0 0 0 0 0 0 0 1 0 0 1 0 1 0 1 0 1 0 1 1 0 0 0 0 1 0 0 0 0 0 0 0 0 0 1 0 0 0 1 0 0 0 0 1 0 0
. . . . . . . . . . . . . 0 1 0 0 1 1 1 0 1 0 1 0 0 0 . . . . . . . . . . . 1 0 0 0 1 1 1 1 1 0 0 0 0 0 0 0 1 1 0 1 0 0 1 0 0 1 0 0 0 0 0 0 1 1 1 1 1 1 0 0 0 0 0 0 0 1 1 0 0 1 0 0 1 1 1 1 1 0 1 1 1 0 0 0 0 0 0 0 1 0 0 0 1 0 0 0 1 1 1 1 1 1 1 1 0 0 0 0 0 1 0 0 0 0 0 1 0 0 0 0 0 1 0 0 0 1 1 1 0 0 0 0 1 0 0 0 1 0 0 1 0 0 1 0 0 0 1 0 0 0 0 1 0 0
0 0 0 0 0 1 1 1 0 1 1 0 0 0 0 0 1 0 0 1 1 1 1 1 0 0 0 0 0 0 0 0 1 0 0 0 0 0 0 0 0 0 0 1 1 0 1 0 0 0 0 0 0 0 0 1 0 0 0 0 1 1 0 1 0 0 1 0 0 0 1 1 0 0 1 0 0 0 0 0 0 0 1 0 1 1 0 1 0 0 0 0 1 0 0 0 0 1 0 0 0 1 0 0 0 0 0 0 0 0 1 0 0 0 . . . . 1 0 0 0 1 0 0 1 0 0 0 0 0 1 1 0 0 0 0 0 1 0 0 0 0 0 1 1 0 0 0 0 1 0 0 1 1 1 0 0 0 0 1 0 0 0 1 0 1 1 0 1 0 0
0 0 0 0 0 0 1 1 0 0 0 1 0 0 0 0 1 0 0 1 1 1 1 1 0 0 0 0 0 0 0 1 1 0 1 0 1 0 1 1 0 0 1 1 1 1 1 0 0 0 0 0 0 0 0 1 0 0 0 0 1 0 0 1 0 0 1 0 0 0 1 1 0 0 1 0 0 0 0 0 0 0 0 0 0 0 0 0 0 0 1 0 1 0 0 0 0 1 0 0 0 0 1 0 0 0 0 0 0 0 1 0 0 0 1 0 1 0 1 0 1 0 1 0 0 1 0 0 1 0 0 0 1 0 0 0 0 0 0 0 0 0 0 0 1 1 0 0 0 0 1 0 0 0 0 0 0 0 0 0 1 0 0 0 1 0 0 0 0 1 0 0
. . . . . . . . . . . . . 0 0 0 1 0 0 1 1 1 0 1 0 0 0 0 0 0 0 0 1 0 1 0 0 0 1 1 0 0 1 1 1 0 1 0 0 0 0 0 0 0 1 1 0 0 1 0 1 1 0 1 1 0 1 0 0 0 1 1 0 1 1 0 0 0 0 0 0 0 1 0 0 0 0 1 0 0 0 0 1 0 0 0 0 1 0 0 0 1 1 0 0 0 1 0 0 0 1 0 0 0 1 0 1 0 1 0 1 0 1 0 0 1 0 1 0 0 0 0 1 0 0 0 0 0 0 1 0 1 0 1 0 1 0 0 0 0 1 0 0 1 1 1 1 0 0 0 1 0 0 0 1 0 0 0 0 1 0 0
. . . . . . . . . . . . . 0 0 0 0 1 1 1 0 0 0 1 0 0 0 0 0 0 0 0 1 0 1 0 1 0 0 0 0 0 0 0 1 0 1 1 0 0 0 0 0 0 0 1 0 1 1 1 1 0 0 1 0 0 0 1 0 0 1 1 0 1 1 0 0 0 0 0 0 0 0 0 1 0 0 0 0 . . . . . . . . . . . . . . 0 0 0 1 0 0 0 1 0 0 0 1 1 1 0 0 0 1 1 0 0 0 0 0 0 0 0 0 0 0 1 0 0 0 0 1 0 0 0 0 0 0 1 0 0 0 0 1 0 0 0 0 1 0 0 0 0 1 0 0 0 1 0 0 0 0 1 0 0
0 0 0 0 0 0 1 1 0 1 0 1 0 0 1 0 0 1 1 1 0 0 0 1 0 0 0 . . . . . . . . . . . 1 0 0 0 0 1 1 1 1 1 0 0 0 0 0 0 1 0 0 1 1 1 1 0 0 1 0 1 0 1 0 0 1 1 0 1 1 1 0 0 1 0 0 0 0 0 1 0 0 1 0 0 1 0 0 0 0 0 1 1 0 0 1 0 0 0 0 0 1 1 0 0 1 0 0 0 1 1 1 1 1 1 1 0 0 0 0 0 0 1 1 0 0 0 0 1 0 0 0 0 1 1 0 0 1 0 1 1 0 0 0 1 1 0 0 0 1 0 1 1 0 0 1 0 0 0 1 0 1 0 0 1 0 0
0 0 0 0 0 1 1 1 1 0 0 0 0 0 1 0 0 1 0 1 0 0 0 1 0 0 0 . . . . . . . . . . . 1 0 0 0 0 1 1 1 1 1 0 0 0 0 0 0 1 0 0 1 1 1 1 0 0 1 0 0 0 1 0 0 1 1 1 1 1 1 0 0 1 0 0 0 0 0 1 0 0 1 0 0 0 1 0 1 1 0 1 1 1 0 0 1 0 0 0 0 1 0 0 0 1 0 0 0 . . . . 1 1 1 0 1 1 0 0 0 1 1 0 0 0 0 1 0 0 0 0 1 1 0 0 1 0 1 1 0 0 0 1 1 0 0 0 1 0 1 1 0 0 1 0 0 0 1 0 0 0 0 1 0 0
0 0 0 0 0 1 1 1 1 1 0 1 0 0 1 0 0 1 0 1 1 0 0 1 0 0 0 . . . . . . . . . . . 1 0 0 0 0 0 1 1 1 1 0 0 0 0 0 0 1 0 0 1 1 1 1 0 0 1 0 0 0 1 0 0 0 0 0 1 1 1 0 0 1 0 0 0 0 0 1 0 0 0 0 0 1 0 1 1 0 0 0 1 0 0 0 1 0 0 0 0 1 0 0 0 1 0 0 0 . . . . 1 1 1 1 0 0 1 0 0 1 0 0 0 0 0 1 0 0 0 0 1 0 0 0 0 0 1 1 0 0 0 1 1 0 0 0 1 0 0 1 0 0 1 0 0 0 1 0 0 0 0 1 0 0
. . . . . . . . . . . . . 0 1 0 1 1 1 1 1 0 0 1 0 0 0 0 0 0 0 0 1 0 0 0 0 0 1 0 0 0 0 1 1 1 1 1 0 0 0 0 0 0 1 0 0 1 0 1 1 0 0 1 0 0 1 1 0 0 1 0 0 1 1 0 0 0 1 0 0 0 0 1 1 0 0 1 0 0 0 1 1 1 0 0 1 1 0 0 0 0 1 0 0 0 0 0 0 0 1 0 0 0 . . . . 1 1 1 1 0 0 1 1 0 0 1 0 0 0 0 1 0 0 0 0 0 1 1 0 1 1 1 1 0 0 0 1 1 0 0 0 0 0 1 1 0 0 1 0 0 0 1 0 0 0 0 1 0 0
. . . . . . . . . . . . . 0 0 0 1 1 0 1 0 0 0 0 0 0 0 . . . . . . . . . . . 1 0 0 0 1 1 1 1 1 1 0 0 0 0 0 0 1 0 0 1 0 1 1 0 0 1 0 0 0 1 0 0 0 0 0 0 1 1 0 0 1 0 0 0 0 1 1 0 0 1 0 0 0 1 1 1 0 0 0 1 0 0 0 0 0 0 0 0 1 0 0 0 1 0 0 0 . . . . 1 1 1 0 0 1 0 1 0 0 1 0 0 0 0 1 0 1 0 0 0 1 1 0 1 1 1 1 0 0 0 1 1 0 0 0 0 0 0 1 0 0 1 0 0 0 1 0 1 0 0 1 0 0
0 0 0 1 0 0 1 1 0 1 1 0 0 0 0 0 1 0 1 1 0 1 1 1 0 0 0 0 0 0 0 1 1 0 1 0 1 0 0 0 0 0 1 1 1 0 1 0 0 0 0 0 0 0 0 0 0 1 0 1 1 0 0 . . . . . . . . . . . . . . 0 1 0 0 0 0 0 0 0 0 0 0 0 0 0 0 0 0 0 0 1 0 0 0 0 1 0 0 0 1 0 0 0 1 0 0 0 1 0 1 1 0 1 0 0 1 1 0 1 0 0 0 . . . . . . . . . . . . . . . . 1 0 0 0 1 1 1 0 0 1 1 0 1 0 0 1 0 0 0 1 0 0 0 0 1 0 0
0 0 0 1 0 1 1 1 0 1 0 1 0 0 0 0 0 1 0 1 0 1 0 1 0 0 0 . . . . . . . . . . . 1 1 0 0 1 1 1 1 1 0 0 0 0 0 0 0 1 0 0 1 0 1 1 0 0 1 0 0 0 0 0 0 0 1 0 0 1 1 0 0 1 0 0 0 0 1 1 0 0 0 0 0 0 0 0 0 1 0 0 1 0 0 0 1 1 0 0 0 0 0 0 0 1 0 0 0 1 0 1 1 1 1 1 1 0 0 0 0 0 0 1 0 0 0 0 1 0 1 0 0 1 1 1 0 0 0 1 . . . . . . . . . . . . . . 0 1 0 0 0 1 0 0 0 0 1 0 0
. . . . . . . . . . . . . . . . . . . . . . . . . . . . . . . . . . . . . . . . . . . . . . . . . . . . . 0 1 0 0 1 0 1 1 1 0 . . . . . . . . . . . . . . 0 0 0 0 0 0 0 0 0 0 0 0 . . . . . . . . . . . . . . 0 0 0 0 0 0 0 1 0 0 0 1 0 1 0 . . . . . . . . . . . . . . . . . . . . . . . . . . . 1 0 0 0 1 1 0 0 0 0 0 1 1 0 . . . . . . . . . . . . .
. . . . . . . . . . . . . 0 1 0 1 1 0 1 0 0 0 1 0 0 0 . . . . . . . . . . . 1 0 0 0 1 0 1 1 1 1 0 0 0 0 0 0 1 0 0 1 0 1 1 0 0 1 0 0 0 1 0 0 0 1 0 0 1 1 0 0 1 0 0 0 0 1 1 0 0 1 0 0 1 0 1 1 1 0 1 1 1 1 0 1 0 0 1 0 1 0 0 0 1 0 0 0 1 1 1 1 1 1 1 1 1 0 0 0 0 1 0 0 0 0 0 1 0 0 0 0 0 1 1 0 1 1 1 1 0 0 0 1 1 0 0 0 0 0 1 1 0 0 1 0 0 0 1 0 0 0 0 1 0 0
. . . . . . . . . . . . . 0 1 0 1 1 1 1 1 0 0 1 0 0 0 . . . . . . . . . . . 1 0 0 0 0 1 1 1 1 1 0 0 0 0 0 0 1 0 0 1 0 1 1 0 0 1 0 0 0 0 0 0 0 0 0 0 1 1 0 0 1 0 1 1 0 1 1 0 0 1 0 0 0 0 0 1 1 0 1 1 1 1 0 1 0 0 0 0 1 0 0 0 1 0 0 0 1 1 1 0 1 1 1 0 1 0 0 0 0 1 1 0 0 0 0 1 0 0 0 0 1 1 1 0 0 1 1 1 0 0 0 1 1 0 0 0 1 1 0 1 0 0 1 0 0 0 1 0 0 0 0 1 0 0
. . . . . . . . . . . . . 0 0 0 1 0 0 1 1 0 0 1 0 0 0 . . . . . . . . . . . 0 0 0 0 1 1 1 1 1 0 0 0 0 0 0 0 0 0 0 1 0 1 1 1 0 0 0 0 0 0 0 0 0 1 0 1 1 0 0 0 0 0 1 1 0 0 1 1 0 0 0 0 0 0 1 0 1 0 1 0 0 1 0 1 0 0 0 0 1 0 0 0 1 0 0 0 1 0 1 0 1 0 1 0 1 0 0 1 0 0 0 0 0 0 0 1 0 0 0 0 0 0 0 0 0 1 0 1 0 0 0 1 1 0 0 0 1 1 0 1 0 0 1 0 0 0 1 0 0 0 0 1 0 0
. . . . . . . . . . . . . 0 1 0 0 1 0 1 0 0 0 1 0 0 0 . . . . . . . . . . . 1 0 0 0 1 1 1 0 1 1 0 0 0 0 0 0 0 0 0 1 0 1 1 0 0 1 0 0 0 1 0 0 0 0 0 1 1 0 0 . . . . . . . . . . . . 0 0 0 0 1 1 0 1 0 0 0 1 0 0 0 0 0 1 0 0 0 1 0 0 0 1 1 1 1 1 1 0 0 0 1 1 0 0 1 1 0 0 0 0 1 0 0 0 0 0 1 1 0 0 1 1 . . . . . . . . . . . . . . 0 1 0 0 0 1 0 0 0 0 1 0 0
Coxilha
1 0 0 1 0 1 1 0 1 1 1 0 0 0 0 0 0 1 0 1 1 1 0 0 0 1 1 0 0 0 0 1 1 1 1 1 0 0 1 0 0 0 0 0 1 0 1 1 0 0 0 0 0 0 1 1 1 1 1 1 1 1 0 0 1 1 0 0 0 0 0 0 0 0 0 0 1 0 1 0 0 0 0 0 1 0 0 1 0 0 0 0 0 1 0 1 1 0 1 0 0 0 0 1 1 0 1 1 0 0 1 1 1 1 1 1 0 0 0 1 0 1 0 0 0 0 0 0 0 0 0 0 0 1 0 0 0 0 0 1 0 0 1 1 1 1 0 0 0 1 1 0 1 0 1 1 0 1 0 0 0 0 1 0 1 1 0 0 0 1 0 0
1 0 0 1 0 1 1 0 1 1 1 0 0 0 0 0 0 1 0 0 0 0 0 1 0 0 0 0 0 0 1 1 1 1 1 0 1 0 1 0 0 0 1 0 1 1 1 0 0 0 0 0 0 0 1 1 1 1 1 1 1 1 0 0 1 1 0 0 1 0 0 1 0 0 0 0 1 0 1 0 0 0 0 0 1 0 0 1 1 0 0 0 0 1 0 1 1 0 1 0 0 0 0 1 1 0 1 1 0 0 1 1 1 1 1 1 0 1 0 1 0 1 0 0 0 0 0 0 0 0 0 0 0 1 0 0 0 0 0 1 0 0 1 1 1 1 0 0 0 1 1 0 1 0 1 1 0 1 0 0 0 0 1 0 1 1 0 0 0 1 0 0
1 0 0 1 0 0 0 0 1 1 0 0 0 0 0 1 1 0 1 1 1 1 0 1 0 1 1 0 0 0 1 1 1 1 1 0 1 0 . . . . . . . . . . . . . . . 0 0 1 1 1 1 1 1 1 0 0 1 1 0 0 1 0 0 1 0 0 0 0 1 0 1 0 0 1 0 0 1 0 0 1 1 0 0 0 1 0 0 1 1 0 1 0 0 0 0 1 1 0 1 1 0 0 1 1 1 1 0 1 0 1 0 1 0 1 1 0 0 0 0 0 0 0 0 0 0 1 0 0 0 0 0 0 0 0 1 1 1 1 0 0 0 1 1 0 1 0 1 1 0 1 0 0 0 0 1 0 1 0 0 0 0 1 1 0
1 0 0 1 0 0 0 0 1 1 1 0 0 0 1 1 1 1 0 1 0 0 0 0 0 1 1 0 0 0 0 1 1 1 1 0 1 0 1 0 0 0 1 1 1 1 1 0 0 0 0 0 0 0 0 1 1 1 1 1 1 1 0 0 1 0 1 0 0 0 0 0 0 0 0 0 1 0 1 0 0 1 0 0 1 0 0 1 1 0 0 0 1 0 0 1 1 0 1 0 0 0 0 1 1 0 1 1 0 1 1 1 0 1 1 1 0 1 0 1 0 1 1 0 0 0 0 0 0 0 0 0 0 1 0 0 0 0 0 1 0 0 1 1 1 1 0 0 0 1 1 1 1 0 1 0 0 1 0 0 0 0 1 1 1 1 0 0 0 0 0 0
0 0 0 1 0 0 1 0 1 1 0 0 0 0 0 0 0 0 0 1 0 0 0 1 0 0 0 0 0 0 0 1 1 1 1 0 1 0 1 0 0 0 0 1 1 1 1 0 0 0 0 0 0 0 0 1 1 1 1 1 1 1 0 0 1 1 1 0 1 0 0 0 0 0 0 0 1 0 0 0 0 0 0 0 1 0 0 1 1 0 0 0 1 0 0 1 1 0 1 0 0 0 0 1 1 0 1 1 0 1 1 1 1 1 1 1 0 0 0 1 0 1 0 0 0 0 0 0 0 0 0 0 0 1 0 0 0 0 0 0 0 0 1 1 1 1 0 0 0 1 1 0 1 0 1 1 0 1 0 0 0 0 1 1 1 1 0 0 0 0 1 0
1 0 0 1 0 0 1 0 1 1 1 0 0 0 0 0 0 0 0 1 0 0 0 1 0 0 0 0 0 0 0 0 1 1 1 1 1 0 1 0 0 0 0 0 1 1 1 0 0 0 0 0 0 0 0 1 1 1 1 1 1 1 0 0 1 1 0 0 1 1 0 0 0 0 0 0 1 0 0 0 0 0 0 0 1 0 0 1 1 0 0 0 1 0 0 1 1 0 1 0 0 0 0 0 1 0 1 1 0 1 1 1 1 1 1 1 0 1 0 1 0 1 0 0 0 0 0 0 0 0 0 0 0 1 0 0 0 1 0 1 0 0 1 0 1 1 0 0 0 1 1 0 1 0 1 1 0 1 0 0 0 0 1 1 1 0 0 0 0 0 0 0
0 0 0 1 0 1 1 0 1 1 1 0 0 0 0 0 0 1 0 1 1 1 0 0 0 1 1 0 0 0 0 1 1 1 1 0 0 0 0 1 0 1 1 1 1 0 1 0 0 0 0 0 0 0 0 1 0 1 0 1 1 1 0 0 1 1 0 0 1 0 0 0 0 0 0 0 0 0 1 0 0 0 0 1 1 0 0 1 0 0 0 0 1 0 0 1 1 0 1 0 0 0 0 1 1 0 1 1 0 1 1 1 1 1 1 1 0 1 0 1 0 1 0 0 0 0 0 0 0 0 0 0 0 1 1 1 0 0 0 1 0 0 1 1 1 1 0 0 0 1 1 0 1 0 1 1 0 1 0 0 0 0 1 0 1 1 0 0 0 1 1 0
1 0 0 0 1 0 1 0 1 1 0 0 0 0 0 0 0 1 0 1 1 1 0 0 0 1 1 0 0 0 0 1 1 1 1 0 0 0 1 0 0 0 1 0 1 0 1 1 0 0 0 0 0 0 0 1 0 1 1 1 1 1 0 0 1 0 1 0 1 0 0 0 0 0 0 1 1 0 1 0 0 0 0 0 1 0 0 1 1 0 0 0 1 0 0 1 1 0 1 0 0 0 0 1 1 0 1 1 0 1 1 1 1 1 1 1 0 1 0 1 0 1 1 0 0 0 0 0 0 0 0 0 0 1 0 0 0 1 0 0 0 0 1 1 1 1 0 0 0 1 1 0 1 0 1 0 0 1 0 0 0 0 1 0 1 1 0 0 0 1 1 0
1 0 0 0 1 0 1 0 1 1 1 0 0 0 0 0 0 1 0 1 1 1 0 0 0 1 1 0 0 0 0 1 1 1 1 0 1 0 1 0 0 0 0 0 1 1 1 1 0 0 0 0 0 0 0 1 1 1 1 1 1 1 0 0 1 0 1 0 0 1 0 0 0 0 0 0 1 0 1 0 0 0 0 0 1 1 0 1 0 . . . . . . . . . . . . . . 1 1 0 1 1 0 1 1 1 1 1 1 1 0 1 0 1 0 1 0 0 0 0 0 0 0 0 0 0 0 1 0 0 0 0 0 0 0 0 0 0 1 1 0 0 0 1 1 0 1 0 1 0 0 1 0 0 0 0 1 0 1 1 0 0 0 1 0 0
1 0 0 1 0 0 1 0 1 1 0 0 0 0 0 0 0 0 0 0 0 0 0 1 0 0 0 0 0 0 0 0 1 1 1 1 1 0 1 0 0 0 1 1 1 1 1 1 0 0 0 0 0 0 0 1 0 1 1 1 1 1 0 0 1 0 0 0 1 0 0 0 0 0 0 0 1 0 1 0 0 0 0 0 1 0 1 1 1 . . . . . . . . . . . . . . 1 1 0 1 1 0 0 1 1 1 1 1 1 0 1 0 1 0 1 1 0 0 0 0 0 0 . . . . . . . . . . . . . . . . 1 0 0 0 1 1 0 1 0 1 1 0 1 0 0 0 0 1 0 1 1 0 0 0 1 1 0
1 0 0 1 0 0 1 0 1 1 1 0 0 0 0 1 1 1 0 1 1 1 0 0 0 1 1 0 0 0 0 0 1 0 1 1 0 0 1 0 0 0 0 0 1 1 1 0 0 0 0 0 0 0 0 1 0 1 1 1 1 1 0 0 1 0 0 0 1 1 0 0 0 0 0 0 0 0 1 0 0 0 0 1 1 0 0 1 1 . . . . . . . . . . . . . . 1 1 0 1 1 0 1 1 1 1 1 1 1 0 1 0 1 0 1 0 0 0 0 0 0 0 0 0 0 0 1 0 0 0 1 0 1 0 0 0 1 1 1 0 0 0 1 1 0 1 0 1 0 0 1 0 0 0 0 1 1 1 1 0 0 0 1 0 0
0 0 0 1 0 0 0 1 1 1 1 1 0 0 0 1 0 1 0 1 1 1 0 0 0 1 1 0 0 0 0 0 1 1 1 0 1 0 1 0 0 0 0 0 1 1 1 0 0 0 0 0 0 0 0 1 0 1 1 1 1 1 0 0 1 0 0 0 0 1 0 0 0 0 0 0 0 0 1 0 0 1 0 0 1 0 0 1 0 0 0 0 0 0 0 1 1 0 1 0 0 0 0 1 1 0 1 1 0 1 1 1 1 0 1 1 0 0 0 1 0 1 0 0 0 0 0 0 0 0 0 0 0 1 0 0 0 0 1 1 0 0 1 1 1 1 0 0 0 1 1 0 1 0 1 0 0 1 0 0 0 0 1 1 1 1 0 0 1 1 0 0
1 0 0 0 0 0 1 0 1 1 0 0 0 0 0 0 0 1 0 1 0 0 0 1 0 0 0 0 0 1 0 1 1 1 1 0 0 0 1 0 0 0 1 0 1 0 1 1 0 0 0 0 0 0 0 1 1 1 1 1 1 1 0 0 1 0 0 0 1 1 0 0 0 0 0 0 0 0 1 0 0 0 0 0 1 0 0 1 1 0 0 0 1 0 0 1 1 0 1 0 0 0 0 1 1 0 1 0 0 0 1 1 1 1 1 1 0 1 0 1 0 1 0 0 0 0 0 0 0 0 0 0 0 1 0 0 0 0 1 1 0 0 1 1 1 1 0 0 0 1 1 0 1 0 1 1 0 1 0 0 0 0 1 1 1 0 0 0 0 0 0 0
1 0 0 1 0 0 1 0 1 1 1 0 0 0 0 0 0 0 0 1 0 0 0 1 0 0 0 0 0 1 0 1 1 1 1 1 1 0 1 0 0 0 1 1 1 1 1 0 0 0 0 0 0 0 0 1 0 1 1 1 1 1 0 0 1 0 0 0 1 1 0 0 0 0 0 0 1 0 1 0 0 0 0 0 1 0 0 1 1 0 0 0 1 0 0 1 1 0 1 0 0 0 0 0 1 0 1 1 0 1 1 1 0 0 1 1 0 0 0 1 0 1 1 0 0 0 0 0 0 0 0 0 0 1 0 0 0 1 0 1 0 0 1 1 1 1 0 0 0 1 1 0 1 0 1 0 0 1 0 0 0 0 1 0 1 1 1 1 0 0 1 0
1 0 0 1 0 0 1 0 1 1 1 0 0 0 0 1 0 1 0 1 1 0 0 0 0 1 1 0 0 0 0 1 1 1 1 1 1 0 1 0 0 0 0 1 1 1 1 0 0 0 0 0 0 0 0 1 1 1 1 1 1 1 0 0 1 0 1 0 0 1 0 0 0 0 0 0 0 0 1 0 0 1 0 0 1 0 0 1 0 0 0 0 1 0 0 1 1 0 1 0 0 0 0 1 1 0 1 0 0 0 1 1 1 1 1 1 0 0 0 1 0 1 1 0 0 0 0 0 0 0 0 0 0 1 0 0 0 1 0 0 0 0 1 1 1 1 0 0 0 1 1 0 1 0 1 0 0 1 0 0 0 0 1 1 1 0 0 0 0 0 0 0
1 0 0 1 1 0 1 0 1 1 1 0 0 0 1 1 0 1 0 1 1 0 0 1 0 1 1 0 0 0 1 1 1 1 1 0 1 0 1 0 0 1 1 1 1 0 1 0 0 0 0 0 0 0 0 1 1 1 1 1 1 1 0 0 1 0 0 0 1 1 0 1 0 0 0 0 1 0 1 0 0 0 0 0 1 0 0 1 0 . . . . . . . . . . . . . . 1 1 0 1 0 0 1 1 1 0 1 1 1 0 1 0 1 0 1 0 0 0 0 0 0 0 0 0 0 0 1 0 0 0 1 0 1 0 0 1 1 1 1 0 0 0 1 1 0 1 0 1 1 0 1 0 0 0 0 1 1 1 1 0 0 0 0 0 0
1 0 0 1 1 0 1 0 1 1 1 0 0 0 0 0 0 0 0 0 0 0 0 1 0 0 0 0 0 0 0 1 1 1 1 0 0 0 1 0 0 0 1 1 1 1 1 1 0 0 0 0 0 0 0 1 1 1 1 1 1 1 0 0 1 1 1 0 0 1 0 1 0 0 0 1 1 0 1 0 0 1 0 0 1 0 0 1 0 0 0 0 1 0 0 1 1 0 1 0 0 0 0 1 1 0 1 1 0 0 1 1 0 0 1 1 1 0 0 1 0 1 1 0 0 0 0 0 0 0 0 0 0 1 0 0 0 1 0 0 0 0 1 1 1 1 0 0 0 1 1 0 1 0 1 0 0 1 0 0 0 0 1 1 1 1 0 0 0 0 0 0
1 0 0 1 0 0 1 0 1 1 1 0 0 0 0 0 0 0 0 0 0 0 0 1 0 0 0 0 0 0 1 1 1 1 1 1 1 0 0 0 0 0 1 1 1 1 1 0 0 0 0 0 0 0 0 1 0 1 1 1 0 1 0 0 1 1 1 0 1 0 0 0 0 0 0 1 1 0 0 0 0 0 0 0 1 0 0 1 0 0 0 0 1 0 0 1 1 0 1 0 0 0 0 1 1 0 1 1 0 1 1 1 1 1 1 1 0 0 0 1 0 1 1 0 0 0 0 0 0 0 0 0 0 1 0 0 0 0 0 0 0 0 1 1 1 1 0 0 0 1 1 0 1 0 1 0 1 1 0 0 0 0 1 1 0 0 0 0 0 0 1 0
1 0 0 1 0 0 1 0 1 1 1 0 0 0 1 0 0 0 1 1 0 0 0 1 0 0 0 0 0 1 0 1 1 1 1 1 0 0 1 0 0 0 0 1 1 1 1 0 0 0 0 0 0 0 0 1 1 1 1 1 1 1 0 0 1 0 0 0 1 1 0 0 0 0 0 0 1 0 0 0 0 0 0 0 1 0 0 1 0 0 0 0 1 0 0 1 1 0 1 0 0 0 0 0 1 0 1 1 0 1 1 1 0 0 1 1 0 0 0 1 0 1 1 0 0 0 0 0 0 0 0 0 0 1 0 0 0 1 0 1 0 0 1 1 1 1 0 0 0 1 1 0 1 0 1 0 0 1 0 0 0 0 1 0 1 0 0 0 0 0 1 0
1 0 0 1 0 0 1 0 1 1 1 0 0 . . . . . . . . . . . . . . 0 0 0 0 1 1 1 1 0 1 0 1 0 0 0 1 1 1 0 1 0 0 0 0 0 0 0 0 1 0 1 0 1 1 1 0 0 1 0 1 0 1 1 0 1 0 0 0 0 1 0 1 0 0 0 0 0 1 0 0 1 1 . . . . . . . . . . . . . . 1 1 0 1 0 0 1 1 1 1 1 1 1 1 1 0 1 0 1 0 0 0 0 0 0 0 0 0 0 0 1 0 0 0 0 0 1 0 0 1 1 1 1 0 0 0 1 1 0 1 0 1 0 0 1 0 0 0 0 1 1 1 0 0 0 0 0 1 0
Panambi
1 0 0 1 0 1 1 1 1 1 1 1 0 . . . . . . . . . . . . . . 0 0 0 0 1 0 0 0 0 0 0 1 0 0 0 1 0 1 0 0 0 0 0 0 0 0 0 1 1 0 1 1 1 1 1 0 . . . . . . . . . . . . . . 0 1 0 0 0 0 1 1 0 0 1 1 0 0 0 1 0 0 1 1 0 0 1 1 0 0 1 0 0 1 0 0 0 1 1 0 1 1 0 0 0 0 0 0 1 0 0 1 1 1 0 0 0 0 0 0 1 0 0 0 0 0 1 0 0 1 1 1 . . . . . . . . . . . . . . 0 0 0 1 0 1 0 0 0 0 0 0 0
1 0 0 0 0 1 1 1 1 1 1 1 0 . . . . . . . . . . . . . . . . . . . . . . . . . 0 0 0 0 1 0 1 0 0 0 0 0 0 0 0 0 1 1 0 1 1 1 0 1 0 . . . . . . . . . . . . . . 0 0 0 0 0 0 0 1 0 0 0 1 0 0 0 0 1 0 1 1 0 0 1 1 0 1 1 0 0 1 1 0 0 1 1 0 1 1 1 1 0 0 0 0 1 0 0 0 1 1 0 0 0 0 0 0 1 0 0 0 0 0 1 0 0 1 1 1 1 0 0 0 0 1 0 1 1 1 0 0 0 0 0 0 0 1 0 1 0 0 0 0 0 0 0
0 0 0 1 0 1 1 1 1 1 1 0 0 . . . . . . . . . . . . . . 0 0 0 0 1 1 1 0 0 0 1 0 0 0 0 1 0 1 0 0 0 0 0 0 0 0 0 1 1 0 1 1 1 1 1 0 0 0 0 0 0 1 1 0 0 0 0 0 0 1 0 1 0 0 0 0 0 1 0 0 1 1 0 0 0 1 0 0 1 1 0 0 1 0 0 0 1 0 0 1 1 0 0 1 1 0 1 1 1 1 0 0 0 0 1 0 0 0 1 1 1 0 0 0 0 0 1 0 0 0 0 0 1 0 0 0 0 1 1 0 0 0 0 1 0 1 1 1 0 0 0 0 0 0 0 1 0 1 0 0 0 0 0 0 0
1 0 0 1 0 1 1 1 1 1 1 1 0 . . . . . . . . . . . . . . . . . . . . . . . . . 0 0 0 0 1 0 1 1 0 1 0 0 0 0 0 0 1 1 0 1 1 1 1 1 0 0 0 0 0 0 0 0 0 0 0 0 0 0 1 0 1 0 0 0 0 0 1 0 0 1 1 0 0 0 1 0 0 1 1 0 0 0 0 0 0 1 0 0 1 1 0 0 1 1 0 1 1 1 1 0 0 1 0 1 0 0 0 1 1 0 1 0 0 0 0 1 0 0 0 0 0 1 0 0 1 0 1 1 0 0 0 0 1 0 0 0 1 0 0 0 0 0 0 0 1 0 1 0 0 0 0 0 0 0
. . . . . . . . . . . . . 0 0 0 0 0 0 0 0 0 0 1 0 0 0 0 0 0 0 1 1 0 0 0 0 0 0 1 0 0 1 0 1 0 0 0 0 0 0 0 0 0 1 1 0 1 0 1 1 1 0 0 0 0 0 0 1 0 0 0 0 1 0 0 1 0 0 0 0 0 1 0 0 0 0 0 0 0 0 0 0 0 0 1 0 0 0 1 0 0 1 1 0 0 1 0 0 0 1 1 0 1 . . . . 0 0 0 1 0 0 0 1 1 0 0 0 0 0 0 1 0 0 0 0 0 0 0 0 0 0 1 . . . . . . . . . . . . . . 0 0 0 1 0 1 0 0 0 0 0 0 0
1 0 0 1 0 0 1 1 1 1 1 1 0 0 0 0 0 0 0 0 0 0 0 0 0 0 0 0 0 0 0 1 0 0 1 0 0 0 0 0 0 0 0 0 1 0 0 1 0 0 0 0 0 0 1 1 0 1 1 1 1 1 0 0 0 0 0 0 0 0 0 0 0 1 0 0 1 0 0 0 0 0 0 0 1 0 0 1 1 0 0 0 1 0 0 1 1 1 0 1 1 0 0 1 0 0 1 1 0 0 1 1 0 1 1 1 1 0 0 1 0 1 0 0 0 1 1 0 0 0 0 0 0 1 1 0 0 1 1 1 0 0 1 1 1 1 0 0 0 0 1 0 1 1 1 0 0 1 0 0 0 0 1 0 1 0 0 0 0 0 0 0
1 0 0 1 0 0 1 1 1 1 1 1 0 0 0 0 0 0 0 0 0 0 0 1 0 0 0 0 0 0 0 1 1 1 1 0 0 0 1 0 0 0 0 0 1 1 0 1 0 0 0 0 0 0 1 1 0 1 1 1 1 1 0 0 0 0 0 0 1 0 0 0 0 0 0 0 1 0 0 0 0 0 0 0 1 0 0 0 1 0 0 0 1 0 0 1 1 0 0 0 0 0 0 1 0 0 1 1 0 0 1 1 0 1 1 1 1 0 0 0 0 1 0 0 0 1 1 1 1 0 0 0 0 1 1 0 0 0 0 1 0 0 1 1 1 . . . . . . . . . . . . . . . . . . . . . . . . . . .
1 1 0 1 1 0 1 0 1 1 1 1 0 0 0 0 0 0 0 0 0 0 0 0 0 0 0 0 0 0 0 1 0 0 0 0 0 0 0 0 0 1 1 0 1 0 0 0 0 0 0 0 0 0 0 1 0 1 1 1 1 0 0 0 0 0 0 0 1 0 0 0 0 0 1 0 1 0 0 0 0 1 0 0 1 1 1 1 1 . . . . . . . . . . . . . . 1 1 0 1 1 0 0 1 1 0 1 1 1 0 0 0 0 0 0 0 0 0 1 1 1 0 0 0 0 0 1 1 1 0 0 0 0 0 0 0 0 1 1 0 0 0 0 1 0 0 1 0 1 0 0 0 0 0 0 1 0 1 0 0 0 0 0 0 0
1 0 0 1 0 0 0 1 1 1 1 1 0 . . . . . . . . . . . . . . 0 0 0 0 1 1 1 0 0 0 0 1 0 0 0 0 0 1 1 0 1 0 0 0 0 0 0 1 1 0 1 1 1 1 1 0 . . . . . . . . . . . . . . 0 1 0 0 0 0 0 1 0 0 1 1 0 0 0 0 1 0 1 0 1 0 1 1 0 1 1 0 0 1 0 0 0 1 1 0 1 1 1 1 0 0 0 0 1 0 0 0 1 1 0 0 0 0 0 0 1 0 0 0 0 0 0 0 0 0 0 1 1 0 0 0 0 1 0 0 1 1 1 0 1 0 0 0 0 1 0 1 1 0 0 0 0 0 0
0 1 0 0 0 1 0 1 1 1 1 0 1 0 0 0 0 0 0 0 0 0 0 1 0 0 0 . . . . . . . . . . . 0 0 0 1 0 1 1 1 0 0 0 0 0 0 0 0 0 1 1 0 1 1 1 1 1 . . . . . . . . . . . . . . 0 0 0 0 0 1 0 1 0 0 0 0 . . . . . . . . . . . . . . . . . . . . . . . . . 0 1 0 1 0 0 0 1 0 0 0 0 1 1 1 0 0 0 0 1 0 0 1 0 0 1 0 0 0 0 1 1 0 0 0 0 1 0 0 1 1 0 0 0 0 0 0 0 1 0 1 0 0 0 0 0 0 0
1 0 0 1 0 1 0 1 1 0 1 1 0 0 0 0 0 0 0 0 0 0 0 1 0 0 0 0 0 0 0 1 0 0 0 0 0 0 . . . . . . . . . 0 . . . . . 0 0 1 0 1 1 1 1 1 0 0 0 0 0 0 0 0 0 0 0 1 0 0 1 0 0 0 0 0 1 0 1 0 0 1 0 0 0 0 0 0 0 1 1 0 0 1 1 0 0 . . . . . . . . . . . 1 1 1 1 0 1 0 1 0 0 0 1 1 0 0 0 0 0 0 1 0 0 0 1 0 1 0 0 1 1 1 1 0 0 0 0 1 0 0 0 0 0 1 0 0 0 0 0 1 0 1 0 0 0 0 0 0 0
1 0 0 0 0 1 0 1 1 1 1 1 0 0 0 0 0 0 0 0 0 0 0 1 0 0 0 0 0 0 0 1 1 0 0 0 0 1 1 0 0 0 0 0 1 0 0 1 0 0 0 0 0 0 1 1 0 1 1 1 1 1 0 0 0 0 0 0 1 0 0 0 0 0 0 0 1 0 0 0 0 0 1 0 0 0 0 0 0 0 0 0 0 0 0 1 0 0 0 0 0 0 0 1 0 0 1 1 0 1 1 1 0 1 1 1 0 0 0 0 0 1 0 0 0 1 1 0 0 0 0 0 0 1 0 0 0 1 0 1 0 0 1 1 1 . . . . . . . . . . . . . . 0 0 0 1 0 1 1 0 0 0 0 0 0
1 0 0 1 0 1 0 0 1 1 1 0 0 0 0 0 0 0 0 0 0 0 0 0 0 0 0 . . . . . . . . . . . 1 0 0 0 0 0 1 0 0 0 0 0 0 0 0 0 0 1 0 1 1 1 1 1 0 0 0 0 0 0 0 0 0 0 0 0 0 0 1 0 0 0 0 0 0 0 1 0 0 0 0 0 0 0 0 0 0 1 1 0 0 1 1 0 0 1 0 0 1 1 0 1 1 1 0 1 1 1 0 0 0 0 0 1 0 0 0 0 1 0 0 0 0 0 0 1 0 0 0 0 0 1 0 0 0 0 1 1 0 0 0 0 1 0 0 0 1 1 0 0 0 0 0 0 1 0 1 1 0 0 0 0 0 0
1 0 0 1 0 1 0 1 1 1 1 1 0 0 0 0 0 0 0 0 0 0 0 1 0 0 0 0 0 0 0 1 1 0 0 0 0 1 0 0 0 0 1 0 1 0 0 1 0 0 0 0 0 0 1 1 0 1 1 1 1 0 0 0 0 0 0 0 1 0 0 0 0 0 0 0 1 0 0 0 0 0 0 0 0 0 0 0 0 0 0 0 0 0 0 1 1 0 0 1 1 0 0 1 0 0 1 1 0 0 1 1 0 1 1 1 0 0 0 0 0 1 0 0 0 1 1 0 0 0 0 0 0 1 0 0 0 0 0 0 0 0 1 0 1 1 0 0 0 0 1 0 0 0 1 0 0 1 0 0 0 0 1 0 1 0 0 0 0 0 0 0
0 0 0 1 1 1 0 0 1 1 1 1 0 . . . . . . . . . . . . . . 0 0 0 0 1 1 0 0 0 0 1 . . . . . . . . . . . . . . . 0 0 1 0 1 1 1 1 1 0 0 0 0 0 0 0 1 0 0 0 0 0 0 0 0 0 0 0 0 0 0 0 0 0 0 0 0 0 0 1 1 0 1 1 0 0 1 1 0 0 1 0 0 1 1 0 0 1 1 0 1 1 1 1 0 0 0 0 1 0 0 0 1 1 0 0 0 0 0 0 1 0 0 0 0 0 0 0 0 0 0 1 . . . . . . . . . . . . . . 0 0 0 1 0 1 0 0 0 0 0 0 0
0 0 0 0 0 1 0 0 1 0 1 0 0 . . . . . . . . . . . . . . 0 0 0 0 1 1 1 0 0 0 0 . . . . . . . . . . . . . . . 0 1 1 0 1 1 1 1 1 0 0 0 0 0 0 1 0 0 0 0 1 0 0 1 0 0 0 0 0 1 0 1 0 0 0 0 0 0 0 0 0 0 1 0 0 0 1 0 0 0 1 0 0 1 0 0 0 1 1 0 1 1 1 1 0 0 0 0 1 0 0 0 1 1 0 0 . . . . . . . . . . . . . . . . 1 0 0 0 0 1 0 0 0 1 0 0 1 0 0 0 0 1 0 1 0 0 0 0 0 0 0
0 0 0 1 0 0 0 0 1 0 1 1 0 . . . . . . . . . . . . . . 0 0 0 0 1 1 1 0 0 0 0 . . . . . . . . . . . . . . . 0 0 1 0 1 1 1 1 1 0 . . . . . . . . . . . . . . 0 0 0 0 0 0 0 1 0 0 0 0 0 0 0 0 0 0 1 1 0 0 1 0 0 0 1 0 0 1 1 0 0 1 1 0 1 1 1 1 0 0 0 0 1 0 0 0 1 1 1 1 0 0 0 0 1 0 1 0 1 0 1 0 0 0 0 1 1 0 0 0 0 1 0 0 0 1 1 0 0 0 0 0 0 1 0 1 0 0 0 0 0 0 0
0 0 0 1 0 0 0 0 1 0 1 1 0 . . . . . . . . . . . . . . 0 0 0 0 1 1 1 0 0 0 1 0 0 0 0 0 1 1 0 0 0 0 0 0 0 0 0 0 1 0 1 1 1 1 1 0 0 0 0 0 0 1 0 0 0 0 0 0 0 1 0 0 0 0 0 0 0 1 0 0 0 0 0 0 0 0 0 0 1 0 0 0 1 0 0 0 1 0 0 1 1 0 0 1 1 0 1 1 0 0 0 0 0 0 1 0 0 0 1 1 0 0 0 0 0 0 1 0 1 0 1 0 1 0 0 0 0 1 1 0 0 0 0 1 0 0 0 1 0 1 0 0 0 0 0 1 0 1 0 0 0 0 0 0 0
1 0 0 1 1 0 0 0 1 0 1 0 0 . . . . . . . . . . . . . . . . . . . . . . . . . 0 0 0 0 0 0 1 0 0 0 0 0 0 0 0 0 1 1 1 1 1 1 1 1 0 . . . . . . . . . . . . . . 0 0 0 0 0 0 0 1 0 0 1 0 0 0 0 0 0 0 1 0 0 0 1 0 0 1 1 0 0 1 0 0 0 1 1 0 1 1 1 1 0 0 1 0 1 0 0 0 1 1 0 0 0 0 0 0 1 0 1 0 1 0 1 0 0 1 1 1 . . . . . . . . . . . . . . 0 0 0 1 1 1 0 0 0 0 1 1 0
1 0 0 1 1 0 0 0 1 1 1 0 0 . . . . . . . . . . . . . . 0 0 0 0 1 1 1 0 0 0 0 0 0 0 0 0 0 1 1 0 1 0 0 0 0 0 0 0 1 0 1 1 1 1 1 0 0 0 0 0 0 0 0 0 0 0 0 0 0 1 0 0 0 0 0 0 0 1 0 0 1 0 0 0 0 0 0 0 1 0 0 0 1 1 0 0 0 0 0 0 1 0 0 1 1 0 1 1 1 1 0 0 1 0 1 0 0 0 1 1 0 0 0 0 0 0 1 0 1 0 1 0 1 0 0 1 0 1 1 0 0 0 0 1 0 1 0 1 1 0 1 0 0 0 0 1 1 1 1 0 0 0 1 0 0

MICROSATELLITE
Number of populations = 6
Number of loci = 6
Locus name:
SS20E SS24F EARI4-6 SG-2 SG-8 ER-HAJCZ
Guarapuava
AA DD AA AA BB BD
BB DD AA CC AB BB
AA DD AA CC AA BC
AA DD AA BB BB CC
.. CC AA CC BB ..
AA DD AA BB BB CD
AA DD AA AB BB CC
AA DD AA CC AB BC
AC DD AA BB BB CD
AA DD AA BB BB CD
CD CD AA BB AB BC
BB CC AA BB AB BB
CC CD AA BB BB CC
CD CC AA BB AB CE
BB CC AA BB AB CD
BB CC AA BB AB CE
BB CC AA CC AB EE
CC CC AA BB BB CD
BB CD AA BB AB CE
CC CC AA BB AB CD
General Carneiro   
AA BC AA CC AB DD
.. BC .. CD BB CC
AA CC AA CD AB CD
AA EE AA BB AB DD
AA BC AA CC AB BC
.. EE .. CC BB DD
AB BB AA CC AB CD
AA BB AA CD AB CC
BB CC AA .. BB DD
AB CC AA CD BB CC
AA BD AA CC AB CD
BB BB AA CC AB CC
BB BB AA CC AB CD
AA BB AA AA AA CC
AA BB AA CC AB BB
AA CC AA CC AB DD
AA CC AA CD AB CC
Joa�aba
BB CC AA BD AB BB
BB CC AA BB BB CC
AA BC AA CC .. CC
AA BC AA BD AB BB
AA BC AA BB AB AD
AA BC AA CC BB BB
.. .. .. BB .. ..
AA BC AA CC AB AA
AA BC AA BD AB BB
BB BC AA CC BB BC
AA BB AB BB BB AD
BB CC AA CC BB CD
CC EE AA BC BB BB
AA EE AA BB BB BC
AA AB AA BB AB AC
AA BB AB BB AB AD
AA AB AA BB AA AA
AA AA AB BD .. BB
BB BB AA BD AB BB
BB BB AA CC BB CC
Xanxer�   
BB CC AA BB BB CC
.. EE AA .. BB CC
AA CC AA BB BB CC
AA EE AA BB BB CC
AA CC AA BB BB CC
BB EE AA BB BB BC
BB .. .. BB BB CC
AA CC AA CC BB BB
BB CC AA BB BB BB
.. .. AA .. BB BB
BB CE AA BB BB BB
AA .. .. .. .. BB
AA CE AA BB BB BB
AA .. AA .. BB CC
AA CC AA BB BB BB
.. EE AA BB BB AA
AA BB AA BB BB BB
Coxilha   
AA BB AB BC BB CC
AA BB AA BC BB CC
AA BB AB BC BB CC
AA BB AB BC BB CC
AA BB AA BC BB CC
AA BB AB BC BB CC
AA BB AA BC BB CC
AA BB AA BC BB CC
AA BB AA BB BB CC
AA BB AA BD BB CC
AA BB AA BD BB CC
AA BB AA BB BB CC
AA .. AA BC BB CC
AC BB AB BB BB CC
AA BB AA BB BB CC
AA BB AA BC BB CC
AA BB AA BB BB CC
AA BB AA BB BB CC
AC BB AB BB BB CC
AA BB AA BC BB CC
Panambi   
AA BB AA BB BB CC
AA BB AA BB BB CD
AA BB AA BB BB CC
AA BB AA BB BB CC
AA BB AA .. BB CC
AA BB AA BB BB CC
AB BB AA BB BB BC
AA BB .. .. BB CC
AA BB AA BB BB CC
.. BB AA .. AB CD
AA BB AA BB BB CC
AA BE AA BB AB CC
AA BB AA BB AB CC
AA BB AA BB AB CC
AA BB AA BB BB CD
AA BB AA BB BB CC
AA BB .. BB BB CD
AB BB AA BB AB CC
AA BB AA BB BB CC
AA BB AA BB AB CC
